# Supplementary material for: Field evidence of Trypanosoma cruzi infection, diverse host use and invasion of human dwellings by the Chagas disease vector in Florida, USA
Source: PLoS Negl Trop Dis. 2025 Jul 7;19(7):e0012920. doi: 10.1371/journal.pntd.0012920 (PMC12233274; doi:10.1371/journal.pntd.0012920)
Supplement: S1 File — (XLSX) [file pntd.0012920.s001.xlsx]

## Sheet: S1 File
Traitomine ID	Triatomine program	TAMU ID	Triatomine Collected (Genus Species)	Triatomine Life Stage (Adult, Nymph Life stage L1 to L5, NA).	Triatomine Sex (Male/Female/ NA)	Month of Collection	Florida County of Collection	Collection condition (Alive or Dead)	Collection type (community science, night-time hand collecting, destructive sampling)	Inside or Outside Home	T. cruzi detected (Y/N/Not tested)*	Trypanosoma cruzi DTU detected (TCI, TCIV, Untypeable, NA)	Triatomine Bloodmeal Analysis (Y/N)	Host bloodmeal (Genus Species)**	Host bloodmeal (common name)**
1	UF		T. sanguisuga	Adult	Male	May	Alachua	Alive	Night-time hand collecting	Outside	N	NA	N	NA	NA
2	UF		T. sanguisuga	Adult	Male	June	Alachua	Dead	Night-time hand collecting	Outside	Y	Untypable	N	NA	NA
3	UF		T. sanguisuga	Adult	Male	June	Alachua	Dead	Night-time hand collecting	Outside	Y	Untypable	Y	Hyla squirrela	Squirrel Tree Frog
4	UF		T. sanguisuga	Adult	Male	June	Alachua	Alive	Night-time hand collecting	Outside	N	NA	N	NA	NA
5	UF		T. sanguisuga	Adult	Male	July	Alachua	Alive	Community science	Outside	N	NA	N	NA	NA
6	UF		T. sanguisuga	Adult	Male	July	Levy	Alive	Community science	Inside	Y	Untypable	N	NA	NA
7	UF		T. sanguisuga	Adult	Male	July	Levy	Dead	Community science	Outside	Y	Untypable	N	NA	NA
8	UF		T. sanguisuga	Adult	Male	July	Alachua	Alive	Night-time hand collecting	Outside	N	NA	Y	Plestiodon laticeps	Broad-Headed Skink
9	UF		T. sanguisuga	Adult	Male	July	Alachua	Alive	Night-time hand collecting	Outside	Y	TCIV	N	NA	NA
10	UF		T. sanguisuga	Adult	Male	July	Alachua	Dead	Night-time hand collecting	Outside	Y	TCIV	Y	Canis lupus familiaris	Domestic Dog
11	UF		T. sanguisuga	Adult	Male	July	Alachua	Dead	Night-time hand collecting	Outside	Y	TC1	Y	Sciurus caolinensis	Eastern Gray Squirrel
12	UF		T. sanguisuga	Adult	NA	July	Alachua	Dead	Night-time hand collecting	Outside	Y	TC1	N	NA	NA
13	UF		T. sanguisuga	Adult	Male	July	Alachua	Dead	Night-time hand collecting	Outside	N	NA	N	NA	NA
14	UF		T. sanguisuga	Adult	NA	July	Alachua	Dead	Night-time hand collecting	Outside	Y	Untypable	N	NA	NA
15	UF		T. sanguisuga	Adult	Male	July	Alachua	Dead	Night-time hand collecting	Outside	N	NA	N	NA	NA
16	UF		T. sanguisuga	Adult	NA	July	Alachua	Dead	Night-time hand collecting	Outside	Y	TC1	N	NA	NA
17	UF		T. sanguisuga	Adult	Male	July	Alachua	Alive	Community science	Outside	N	NA	N	NA	NA
18	UF		T. sanguisuga	Adult	Male	August	Putnam	Dead	Night-time hand collecting	Outside	N	NA	N	NA	NA
19	UF		T. sanguisuga	Adult	NA	August	Putnam	Dead	Night-time hand collecting	Outside	N	NA	N	NA	NA
20	UF		T. sanguisuga	Adult	Male	August	Putnam	Alive	Night-time hand collecting	Outside	Y	TC1 and TCIV	N	NA	NA
21	UF		T. sanguisuga	L5	NA	September	Putnam	Dead	Night-time hand collecting	Outside	Y	Untypable	N	NA	NA
22	UF		T. sanguisuga	Adult	Male	August	Lafayette	Dead	Night-time hand collecting	Outside	Y	TC1	N	NA	NA
23	UF		T. sanguisuga	Adult	Male	August	Lafayette	Alive	Night-time hand collecting	Outside	Y	Untypable	N	NA	NA
24	UF		T. sanguisuga	Adult	Male	August	Lafayette	Alive	Night-time hand collecting	Outside	Y	Untypable	N	NA	NA
25	UF		T. sanguisuga	Adult	Male	August	Lafayette	Alive	Night-time hand collecting	Outside	Y	Untypable	N	NA	NA
26	UF		T. sanguisuga	Adult	Male	August	Lafayette	Alive	Night-time hand collecting	Outside	N	NA	Y	Homo sapiens	Human
27	UF		T. sanguisuga	Adult	Male	August	Lafayette	Dead	Night-time hand collecting	Outside	Y	TC1	N	NA	NA
28	UF		T. sanguisuga	Adult	Male	August	Lafayette	Alive	Night-time hand collecting	Outside	N	NA	Y	Homo sapiens	Human
29	UF		T. sanguisuga	L5	NA	November	Union	NA	Community science	Inside	N	NA	N	NA	NA
30	TAMU	PS2143	T. sanguisuga	Adult	Male	April/May	Citrus	NA	Community science	Inside	Y	TCIV	N	NA	NA
31	TAMU	PS2148	T. sanguisuga	Adult	Male	June	Citrus	NA	Community science	Inside	Y	Untypable	N	NA	NA
32	TAMU	PS2150	T. sanguisuga	Adult	Male	June	Citrus	NA	Community science	Inside	Y	TCIV	N	NA	NA
33	TAMU	PS2156	T. sanguisuga	Adult	Male	June	Citrus	NA	Community science	Inside	Y	TC1	N	NA	NA
34	TAMU	PS5404	T. sanguisuga	Adult	Male	May	Polk	NA	Community science	Inside	Y	TC1	N	NA	NA
35	TAMU	PS5405	T. sanguisuga	Adult	Male	May	Polk	NA	Community science	Inside	N	NA	Y	Homo sapiens	Human
36	TAMU	PS5406	T. sanguisuga	Adult	Male	May	Polk	NA	Community science	Inside	N	NA	Y	Osteopilus septentrionalis	Cuban treefrog
37	TAMU	PS5407	T. sanguisuga	Adult	Male	May	Polk	NA	Community science	Inside	N	NA	N	NA	NA
38	TAMU	PS5410	T. sanguisuga	Adult	Male	April	Polk	NA	Community science	Inside	Y	Untypable	Y	Homo sapiens	Human
39	TAMU	PS5411	T. sanguisuga	Adult	Male	April	Polk	NA	Community science	Inside	N	NA	Y	Sylvilagus floridanus	Eastern cottontail rabbit
40	TAMU	PS5413	T. sanguisuga	Adult	Male	April	Polk	NA	Community science	Inside	N	NA	N	NA	NA
41	TAMU	PS5415	T. sanguisuga	Adult	Male	April	Polk	NA	Community science	Inside	N	NA	N	NA	NA
42	TAMU	PS5416	T. sanguisuga	Adult	Male	April	Polk	NA	Community science	Inside	Y	Untypable	N	NA	NA
43	TAMU	PS5419	T. sanguisuga	Adult	Male	June	Polk	NA	Community science	Inside	N	NA	N	NA	NA
44	TAMU	PS5422	T. sanguisuga	Adult	Male	June	Polk	NA	Community science	Inside	N	NA	Y	Hemidactylus mabouia	Tropical house gecko
45	TAMU	PS5424	T. sanguisuga	Adult	Male	June	Polk	NA	Community science	Inside	N	NA	N	NA	NA
46	UF		T. sanguisuga	L5	NA	October	Hamilton	Alive	Community science	Inside	Y	Untypable	Y	Didelphis virginiana	Virginia opossum
47	UF		T. sanguisuga	L5	NA	Feburary	Alachua	Alive	Destructive sampling	Outside	N	NA	Y	Didelphis virginiana	Virginia opossum
48	UF		T. sanguisuga	L5	NA	Feburary	Alachua	Alive	Destructive sampling	Outside	Y	TC1	Y	Dasypus novemcinctus	Nine-banded armadillo
49	UF		T. sanguisuga	L5	NA	Feburary	Alachua	Alive	Destructive sampling	Outside	Y	TC1	Y	Sylvilagus floridanus	Eastern cottontail rabbit
50	UF		T. sanguisuga	L5	NA	Feburary	Alachua	Alive	Destructive sampling	Outside	N	NA	Y	Didelphis virginiana	Virginia opossum
51	UF		T. sanguisuga	L5	NA	Feburary	Alachua	Alive	Destructive sampling	Outside	Y	TC1	Y	Dasypus novemcinctus	Nine-banded armadillo
52	UF		T. sanguisuga	L5	NA	Feburary	Alachua	Alive	Destructive sampling	Outside	Y	TC1	Y	Dasypus novemcinctus	Nine-banded armadillo
53	UF		T. sanguisuga	Adult	Male	Feburary	Alachua	Alive	Destructive sampling	Outside	N	NA	Y	Sylvilagus floridanus	Eastern cottontail rabbit
54	UF		T. sanguisuga	Adult	Male	Feburary	Alachua	Alive	Destructive sampling	Outside	N	NA	Y	Dasypus novemcinctus	Nine-banded armadillo
55	UF		T. sanguisuga	Adult	Male	Feburary	Alachua	Alive	Destructive sampling	Outside	N	NA	Y	Anaxyrus terrestris/fowleri	Southern toad/Fowler's toad
56	UF		T. sanguisuga	Adult	Male	July	Alachua	Alive	Destructive sampling	Outside	Y	TC1	Y	Anaxyrus terrestris/fowleri	Southern toad/Fowler's toad
57	UF		T. sanguisuga	L5	NA	July	Alachua	Alive	Destructive sampling	Outside	Y	TC1	N	NA	NA
58	UF		T. sanguisuga	L5	NA	July	Alachua	Alive	Destructive sampling	Outside	Y	TC1	Y	Anaxyrus terrestris/fowleri	Southern toad/Fowler's toad
59	UF		T. sanguisuga	L5	NA	July	Alachua	Alive	Destructive sampling	Outside	N	NA	Y	Anaxyrus terrestris/fowleri	Southern toad/Fowler's toad
60	UF		T. sanguisuga	L4	NA	July	Alachua	Alive	Destructive sampling	Outside	Y	TC1	N	NA	NA
61	UF		T. sanguisuga	L4	NA	July	Alachua	Alive	Destructive sampling	Outside	Y	TC1	Y	Dasypus novemcinctus	Nine-banded armadillo
62	UF		T. sanguisuga	L5	NA	July	Alachua	Alive	Destructive sampling	Outside	Y	TC1	Y	Anaxyrus terrestris/fowleri	Southern toad/Fowler's toad
63	UF		T. sanguisuga	Adult	Male	July	Putnam	Alive	Night-time hand collecting	Outside	Y	TC1	N	NA	NA
64	UF		T. sanguisuga	Adult	Male	July	Putnam	Alive	Night-time hand collecting	Outside	N	NA	N	NA	NA
65	UF		T. sanguisuga	Adult	Male	July	Putnam	Alive	Night-time hand collecting	Outside	N	NA	N	NA	NA
66	UF		T. sanguisuga	Adult	Male	June	Alachua	Alive	Community science	Inside	N	NA	Y	Homo sapiens	Human
67	UF		T. sanguisuga	Adult	Male	June	Alachua	Alive	Community science	Outside	N	NA	N	NA	NA
68	UF		T. sanguisuga	Adult	Male	May	Alachua	Alive	Community science	Outside	N	NA	N	NA	NA
69	UF		T. sanguisuga	Adult	Male	August	Alachua	Alive	Community science	Outside	N	NA	N	NA	NA
70	UF		T. sanguisuga	Adult	Male	July	Alachua	Alive	Destructive sampling	Outside	N	NA	Y	Sylvilagus floridanus	Eastern cottontail rabbit
71	UF		T. sanguisuga	Adult	Male	July	Alachua	Alive	Destructive sampling	Outside	Y	TC1	Y	Anaxyrus terrestris	Southern toad/Fowler's toad
72	UF		T. sanguisuga	Adult	Male	July	Alachua	Alive	Destructive sampling	Outside	Y	TC1	Y	Dasypus novemcinctus	Nine-banded armadillo
73	UF		T. sanguisuga	L5	NA	July	Alachua	Alive	Destructive sampling	Outside	Y	TC1	Y	Anaxyrus terrestris/fowleri	Southern toad/Fowler's toad
74	UF		T. sanguisuga	L5	NA	July	Alachua	Alive	Destructive sampling	Outside	Y	TC1	N	NA	NA
75	UF		T. sanguisuga	L5	NA	July	Alachua	Alive	Destructive sampling	Outside	Y	TC1	Y	Dasypus novemcinctus	Nine-banded armadillo
76	UF		T. sanguisuga	L5	NA	July	Alachua	Alive	Destructive sampling	Outside	Y	TC1	N	NA	NA
77	UF		T. sanguisuga	L4	NA	July	Alachua	Alive	Destructive sampling	Outside	Y	TC1	N	NA	NA
78	UF		T. sanguisuga	L5	NA	July	Alachua	Alive	Destructive sampling	Outside	N	NA	Y	Anaxyrus terrestris/fowleri	Southern toad/Fowler's toad
79	UF		T. sanguisuga	L5	NA	July	Alachua	Alive	Destructive sampling	Outside	N	NA	Y	Anaxyrus terrestris/fowleri	Southern toad/Fowler's toad
80	UF		T. sanguisuga	L5	NA	July	Alachua	Alive	Destructive sampling	Outside	N	NA	N	NA	NA
81	UF		T. sanguisuga	L5	NA	July	Alachua	Alive	Destructive sampling	Outside	N	NA	N	NA	NA
82	UF		T. sanguisuga	L5	NA	July	Alachua	Alive	Destructive sampling	Outside	N	NA	Y	Anaxyrus terrestris/fowleri	Southern toad/Fowler's toad
83	UF		T. sanguisuga	L5	NA	July	Alachua	Alive	Destructive sampling	Outside	N	NA	Y	Anaxyrus terrestris/fowleri	Southern toad/Fowler's toad
84	UF		T. sanguisuga	L5	NA	July	Alachua	Alive	Destructive sampling	Outside	N	NA	Y	Anaxyrus terrestris/fowleri	Southern toad/Fowler's toad
85	UF		T. sanguisuga	L5	NA	July	Alachua	Alive	Destructive sampling	Outside	N	NA	N	NA	NA
86	UF		T. sanguisuga	L4	NA	July	Alachua	Alive	Destructive sampling	Outside	N	NA	Y	Anaxyrus terrestris/fowleri	Southern toad/Fowler's toad
87	UF		T. sanguisuga	L4	NA	July	Alachua	Alive	Destructive sampling	Outside	N	NA	Y	Gastrophryne carolinensis	Eastern narrow-mouthed toad
88	UF		T. sanguisuga	L4	NA	July	Alachua	Alive	Destructive sampling	Outside	Y	Untypable	N	NA	NA
89	UF		T. sanguisuga	L3	NA	July	Alachua	Alive	Destructive sampling	Outside	Y	Untypable	Y	Anaxyrus terrestris/fowleri	Southern toad/Fowler's toad
90	UF		T. sanguisuga	L3	NA	July	Alachua	Alive	Destructive sampling	Outside	Y	TC1	N	NA	NA
91	UF		T. sanguisuga	L3	NA	July	Alachua	Alive	Destructive sampling	Outside	N	NA	N	NA	NA
92	UF		T. sanguisuga	L5	NA	July	Alachua	Alive	Destructive sampling	Outside	Y	TC1	N	NA	NA
93	UF		T. sanguisuga	L5	NA	July	Alachua	Alive	Destructive sampling	Outside	Y	Untypable	Y	Anaxyrus terrestris/fowleri	Southern toad/Fowler's toad
94	UF		T. sanguisuga	L5	NA	July	Alachua	Alive	Destructive sampling	Outside	Y	Untypable	Y	Plestiodon laticeps	broad-headed skink
95	UF		T. sanguisuga	L5	NA	July	Alachua	Alive	Destructive sampling	Outside	N	NA	Y	Plestiodon laticeps	broad-headed skink
96	UF		T. sanguisuga	L5	NA	July	Alachua	Alive	Destructive sampling	Outside	N	NA	Y	Plestiodon laticeps	broad-headed skink
97	UF		T. sanguisuga	L5	NA	July	Alachua	Alive	Destructive sampling	Outside	N	NA	N	NA	NA
98	UF		T. sanguisuga	L4	NA	July	Alachua	Alive	Destructive sampling	Outside	Y	Untypable	Y	Plestiodon laticeps	broad-headed skink
99	UF		T. sanguisuga	L4	NA	July	Alachua	Alive	Destructive sampling	Outside	Y	TC1	Y	Anaxyrus terrestris/fowleri	Southern toad/Fowler's toad
100	UF		T. sanguisuga	L4	NA	July	Alachua	Alive	Destructive sampling	Outside	N	NA	Y	Plestiodon laticeps	broad-headed skink
101	UF		T. sanguisuga	L4	NA	July	Alachua	Alive	Destructive sampling	Outside	Y	Untypable	N	NA	NA
102	UF		T. sanguisuga	L4	NA	July	Alachua	Alive	Destructive sampling	Outside	N	NA	N	NA	NA
103	UF		T. sanguisuga	Adult	Male	July	Alachua	Dead	Destructive sampling	Outside	Y	TC1	N	NA	NA
104	UF		T. sanguisuga	Adult	Male	July	Alachua	Alive	Destructive sampling	Outside	N	NA	Y	Anaxyrus terrestris/fowleri	Southern toad/Fowler's toad
105	UF		T. sanguisuga	L5	NA	July	Alachua	Alive	Destructive sampling	Outside	N	NA	Y	Peromyscus gossypinus	Cotton mouse
106	UF		T. sanguisuga	L5	NA	July	Alachua	Alive	Destructive sampling	Outside	N	NA	N	NA	NA
107	UF		T. sanguisuga	L5	NA	July	Alachua	Alive	Destructive sampling	Outside	N	NA	N	NA	NA
108	UF		T. sanguisuga	L5	NA	July	Alachua	Alive	Destructive sampling	Outside	N	NA	Y	Gastrophryne carolinensis	Eastern narrow-mouthed toad
109	UF		T. sanguisuga	L5	NA	July	Alachua	Alive	Destructive sampling	Outside	N	NA	N	NA	NA
110	UF		T. sanguisuga	L5	NA	July	Alachua	Alive	Destructive sampling	Outside	N	NA	Y	Homo sapiens	Human
111	UF		T. sanguisuga	L4	NA	July	Alachua	Alive	Destructive sampling	Outside	N	NA	Y	Plestiodon inexpectatus	Southeastern five-lined skink
112	UF		T. sanguisuga	L4	NA	July	Alachua	Alive	Destructive sampling	Outside	N	NA	Y	Coluber constrictor	Racer
113	UF		T. sanguisuga	L3	NA	July	Alachua	Alive	Destructive sampling	Outside	N	NA	N	NA	NA
114	UF		T. sanguisuga	L5	NA	July	Alachua	Alive	Destructive sampling	Outside	N	NA	Y	Anaxyrus terrestris/fowleri	Southern toad/Fowler's toad
115	UF		T. sanguisuga	L5	NA	July	Alachua	Alive	Destructive sampling	Outside	N	NA	N	NA	NA
116	UF		T. sanguisuga	L5	NA	July	Alachua	Alive	Destructive sampling	Outside	N	NA	Y	Anaxyrus terrestris/fowleri	Southern toad/Fowler's toad
117	UF		T. sanguisuga	L5	NA	July	Alachua	Alive	Destructive sampling	Outside	N	NA	Y	Anaxyrus terrestris/fowleri	Southern toad/Fowler's toad
118	UF		T. sanguisuga	L5	NA	July	Alachua	Alive	Destructive sampling	Outside	N	NA	N	NA	NA
119	UF		T. sanguisuga	L5	NA	July	Alachua	Alive	Destructive sampling	Outside	N	NA	Y	Gastrophryne carolinensis	Eastern narrow-mouthed toad
120	UF		T. sanguisuga	L4	NA	July	Alachua	Alive	Destructive sampling	Outside	N	NA	Y	Gastrophryne carolinensis	Eastern narrow-mouthed toad
121	UF		T. sanguisuga	L4	NA	July	Alachua	Alive	Destructive sampling	Outside	N	NA	N	NA	NA
122	UF		T. sanguisuga	L4	NA	July	Alachua	Alive	Destructive sampling	Outside	N	NA	N	NA	NA
123	UF		T. sanguisuga	Adult	Male	July	Alachua	Dead	Destructive sampling	Outside	N	NA	N	NA	NA
124	UF		T. sanguisuga	L5	NA	July	Alachua	Alive	Destructive sampling	Outside	N	NA	Y	Anaxyrus terrestris/fowleri	Southern toad/Fowler's toad
125	UF		T. sanguisuga	L5	NA	July	Alachua	Alive	Destructive sampling	Outside	N	NA	N	NA	NA
126	UF		T. sanguisuga	L5	NA	July	Alachua	Alive	Destructive sampling	Outside	N	NA	Y	Plestiodon laticeps	broad-headed skink
127	UF		T. sanguisuga	L4	NA	July	Alachua	Alive	Destructive sampling	Outside	N	NA	Y	Anaxyrus terrestris/fowleri	Southern toad/Fowler's toad
128	UF		T. sanguisuga	L4	NA	July	Alachua	Alive	Destructive sampling	Outside	N	NA	N	NA	NA
129	UF		T. sanguisuga	L5	NA	July	Alachua	Alive	Destructive sampling	Outside	N	NA	N	NA	NA
130	UF		T. sanguisuga	L4	NA	July	Alachua	Dead	Destructive sampling	Outside	N	NA	N	NA	NA
131	UF		T. sanguisuga	L5	NA	July	Alachua	Alive	Destructive sampling	Outside	N	NA	Y	Plestiodon laticeps	broad-headed skink
132	UF		T. sanguisuga	L5	NA	July	Alachua	Alive	Destructive sampling	Outside	N	NA	N	NA	NA
133	UF		T. sanguisuga	L5	NA	July	Alachua	Alive	Destructive sampling	Outside	N	NA	Y	Plestiodon laticeps	broad-headed skink
134	UF		T. sanguisuga	L4	NA	July	Alachua	Alive	Destructive sampling	Outside	N	NA	Y	Plestiodon laticeps	broad-headed skink
135	UF		T. sanguisuga	L5	NA	July	Alachua	Alive	Destructive sampling	Outside	N	NA	Y	Nerodia fasciata	Banded watersnake
136	UF		T. sanguisuga	Adult	Male	July	Alachua	Alive	Destructive sampling	Outside	Y	TCIV	Y	Plestiodon laticeps	broad-headed skink
137	UF		T. sanguisuga	Adult	Male	July	Alachua	Alive	Community science	Inside	Y	Untypable	N	NA	NA
138	UF		T. sanguisuga	Adult	Male	July	Alachua	Alive	Community science	Inside	Y	Untypable	N	NA	NA
139	UF		T. sanguisuga	Adult	Male	July	Indian River	Alive	Night-Time Hand collecting	Outside	N	NA	N	NA	NA
140	UF		T. sanguisuga	Adult	Male	July	Alachua	Alive	Community science	Inside	N	NA	Y	Homo sapiens	Human
141	UF		T. sanguisuga	Adult	Male	July	Alachua	Alive	Community science	Inside	N	NA	N	NA	NA
142	UF		T. sanguisuga	Adult	Male	July	Alachua	Alive	Community science	Inside	N	NA	N	NA	NA
143	UF		T. sanguisuga	Adult	NA	August	Alachua	Dead	Destructive sampling	Inside	N	NA	N	NA	NA
144	UF		T. sanguisuga	L3	NA	August	Alachua	Alive	Destructive sampling	Outside	N	NA	Y	Homo sapiens	Human
145	UF		T. sanguisuga	L4	NA	August	Alachua	Alive	Destructive sampling	Outside	N	NA	N	NA	NA
146	UF		T. sanguisuga	L4	NA	August	Alachua	Alive	Destructive sampling	Outside	N	NA	N	NA	NA
147	UF		T. sanguisuga	L4	NA	August	Alachua	Alive	Destructive sampling	Outside	N	NA	Y	Homo sapiens	Human
148	UF		T. sanguisuga	L4	NA	August	Alachua	Alive	Destructive sampling	Outside	N	NA	Y	Gastrophryne carolinensis	Eastern narrow-mouthed toad
149	UF		T. sanguisuga	L5	NA	August	Alachua	Alive	Destructive sampling	Outside	N	NA	N	NA	NA
150	UF		T. sanguisuga	L5	NA	August	Alachua	Alive	Destructive sampling	Outside	N	NA	N	NA	NA
151	UF		T. sanguisuga	L5	NA	August	Alachua	Alive	Destructive sampling	Outside	N	NA	N	NA	NA
152	UF		T. sanguisuga	L5	NA	August	Alachua	Alive	Destructive sampling	Outside	N	NA	N	NA	NA
153	UF		T. sanguisuga	L5	NA	August	Alachua	Alive	Destructive sampling	Outside	N	NA	N	NA	NA
154	UF		T. sanguisuga	L5	NA	August	Alachua	Alive	Destructive sampling	Outside	N	NA	Y	Homo sapiens	Human
155	UF		T. sanguisuga	L5	NA	August	Alachua	Alive	Destructive sampling	Outside	N	NA	N	NA	NA
156	UF		T. sanguisuga	L5	NA	August	Alachua	Alive	Destructive sampling	Outside	N	NA	Y	Homo sapiens	Human
157	UF		T. sanguisuga	Adult	Male	June	Wakula	Alive	Community science	Inside	N	NA	N	NA	NA
158	UF		T. sanguisuga	Adult	Male	July	Osceola	Alive	Community science	Inside	N	NA	N	NA	NA
159	UF		T. sanguisuga	Adult	Male	August	Alachua	Alive	Community science	Outside	Y	Untypable	N	NA	NA
160	UF		T. sanguisuga	Adult	Male	August	Alachua	Alive	Community science	Outside	N	NA	N	NA	NA
161	UF		T. sanguisuga	Adult	Male	July	Santa Rosa	Alive	Community science	Inside	Y	TCIV	N	NA	NA
162	UF		T. sanguisuga	L1	NA	October	Alachua	Alive	Destructive sampling	Outside	Y	Untypable	N	NA	NA
163	UF		T. sanguisuga	L5	NA	October	Alachua	Alive	Destructive sampling	Outside	N	NA	Y	Neotoma floridana	Eastern woodrat
164	UF		T. sanguisuga	L4	NA	October	Alachua	Alive	Destructive sampling	Outside	N	NA	Y	Eleutherodactylus planirostris	Greenhouse frog
165	UF		T. sanguisuga	L3	NA	October	Alachua	Alive	Destructive sampling	Outside	Y	Untypable	N	NA	NA
166	UF		T. sanguisuga	L3	NA	October	Alachua	Alive	Destructive sampling	Outside	N	NA	N	NA	NA
167	UF		T. sanguisuga	L2	NA	October	Alachua	Alive	Destructive sampling	Outside	Y	Untypable	N	NA	NA
168	UF		T. sanguisuga	L2	NA	October	Alachua	Alive	Destructive sampling	Outside	Y	Untypable	N	NA	NA
169	UF		T. sanguisuga	L2	NA	October	Alachua	Alive	Destructive sampling	Outside	Y	Untypable	N	NA	NA
170	UF		T. sanguisuga	L1	NA	November	Alachua	Alive	Destructive sampling	Outside	N	NA	N	NA	NA
171	UF		T. sanguisuga	L1	NA	November	Alachua	Alive	Destructive sampling	Outside	N	NA	Y	Plestiodon laticeps	broad-headed skink
172	UF		T. sanguisuga	L1	NA	November	Alachua	Alive	Destructive sampling	Outside	N	NA	Y	Periplaneta fuliginosa	smokybrown cockroach
173	UF		T. sanguisuga	L2	NA	November	Alachua	Alive	Destructive sampling	Outside	N	NA	N	NA	NA
174	UF		T. sanguisuga	L2	NA	November	Alachua	Alive	Destructive sampling	Outside	N	NA	Y	Homo sapiens	Human
175	UF		T. sanguisuga	L2	NA	November	Alachua	Alive	Destructive sampling	Outside	N	NA	Y	Didelphis virginiana	Virginia opossum
176	UF		T. sanguisuga	L2	NA	November	Alachua	Alive	Destructive sampling	Outside	N	NA	N	NA	NA
177	UF		T. sanguisuga	L2	NA	November	Alachua	Alive	Destructive sampling	Outside	N	NA	N	NA	NA
178	UF		T. sanguisuga	L2	NA	November	Alachua	Alive	Destructive sampling	Outside	N	NA	Y	Didelphis virginiana	Virginia opossum
179	UF		T. sanguisuga	L2	NA	November	Alachua	Alive	Destructive sampling	Outside	N	NA	Y	Didelphis virginiana	Virginia opossum
180	UF		T. sanguisuga	L2	NA	November	Alachua	Alive	Destructive sampling	Outside	N	NA	Y	Homo sapiens	Human
181	UF		T. sanguisuga	L2	NA	November	Alachua	Alive	Destructive sampling	Outside	N	NA	N	NA	NA
182	UF		T. sanguisuga	L2	NA	November	Alachua	Alive	Destructive sampling	Outside	N	NA	Y	Didelphis virginiana	Virginia opossum
183	UF		T. sanguisuga	L2	NA	November	Alachua	Alive	Destructive sampling	Outside	N	NA	Y	Didelphis virginiana	Virginia opossum
184	UF		T. sanguisuga	L2	NA	November	Alachua	Alive	Destructive sampling	Outside	N	NA	N	NA	NA
185	UF		T. sanguisuga	L2	NA	November	Alachua	Alive	Destructive sampling	Outside	N	NA	N	NA	NA
186	UF		T. sanguisuga	L2	NA	November	Alachua	Alive	Destructive sampling	Outside	N	NA	N	NA	NA
187	UF		T. sanguisuga	L2	NA	November	Alachua	Alive	Destructive sampling	Outside	N	NA	N	NA	NA
188	UF		T. sanguisuga	L3	NA	November	Alachua	Alive	Destructive sampling	Outside	N	NA	Y	Didelphis virginiana	Virginia opossum
189	UF		T. sanguisuga	L3	NA	November	Alachua	Alive	Destructive sampling	Outside	N	NA	Y	Didelphis virginiana	Virginia opossum
190	UF		T. sanguisuga	L3	NA	November	Alachua	Alive	Destructive sampling	Outside	N	NA	Y	Didelphis virginiana	Virginia opossum
191	UF		T. sanguisuga	L3	NA	November	Alachua	Alive	Destructive sampling	Outside	N	NA	Y	Didelphis virginiana	Virginia opossum
192	UF		T. sanguisuga	L3	NA	November	Alachua	Alive	Destructive sampling	Outside	N	NA	Y	Didelphis virginiana	Virginia opossum
193	UF		T. sanguisuga	L3	NA	November	Alachua	Alive	Destructive sampling	Outside	N	NA	Y	Didelphis virginiana	Virginia opossum
194	UF		T. sanguisuga	L3	NA	November	Alachua	Alive	Destructive sampling	Outside	N	NA	Y	Didelphis virginiana	Virginia opossum
195	UF		T. sanguisuga	L3	NA	November	Alachua	Alive	Destructive sampling	Outside	Y	Untypable	Y	Didelphis virginiana	Virginia opossum
196	UF		T. sanguisuga	L3	NA	November	Alachua	Alive	Destructive sampling	Outside	Y	Untypable	Y	Didelphis virginiana	Virginia opossum
197	UF		T. sanguisuga	L3	NA	November	Alachua	Alive	Destructive sampling	Outside	Y	Untypable	N	NA	NA
198	UF		T. sanguisuga	L3	NA	November	Alachua	Alive	Destructive sampling	Outside	N	NA	Y	Periplaneta fuliginosa	smokybrown cockroach
199	UF		T. sanguisuga	L3	NA	November	Alachua	Alive	Destructive sampling	Outside	N	NA	Y	Periplaneta fuliginosa	smokybrown cockroach
200	UF		T. sanguisuga	L3	NA	November	Alachua	Alive	Destructive sampling	Outside	N	NA	N	NA	NA
201	UF		T. sanguisuga	L3	NA	November	Alachua	Alive	Destructive sampling	Outside	N	NA	N	NA	NA
202	UF		T. sanguisuga	L3	NA	November	Alachua	Alive	Destructive sampling	Outside	N	NA	Y	Homo sapiens	Human
203	UF		T. sanguisuga	L3	NA	November	Alachua	Alive	Destructive sampling	Outside	N	NA	N	NA	NA
204	UF		T. sanguisuga	L3	NA	November	Alachua	Alive	Destructive sampling	Outside	N	NA	N	NA	NA
205	UF		T. sanguisuga	L3	NA	November	Alachua	Alive	Destructive sampling	Outside	N	NA	Y	Homo sapiens	Human
206	UF		T. sanguisuga	L3	NA	November	Alachua	Alive	Destructive sampling	Outside	Y	Untypable	Y	Homo sapiens	Human
207	UF		T. sanguisuga	L3	NA	November	Alachua	Alive	Destructive sampling	Outside	N	NA	Y	Homo sapiens	Human
208	UF		T. sanguisuga	L3	NA	November	Alachua	Alive	Destructive sampling	Outside	N	NA	N	NA	NA
209	UF		T. sanguisuga	L3	NA	November	Alachua	Alive	Destructive sampling	Outside	Y	Untypable	N	NA	NA
210	UF		T. sanguisuga	L3	NA	November	Alachua	Alive	Destructive sampling	Outside	N	NA	Y	Homo sapiens	Human
211	UF		T. sanguisuga	L3	NA	November	Alachua	Alive	Destructive sampling	Outside	N	NA	Y	Homo sapiens + Periplaneta fuliginosa	Human + smokybrown cockroach
212	UF		T. sanguisuga	L3	NA	November	Alachua	Alive	Destructive sampling	Outside	Y	Untypable	Y	Neotoma floridana	Eastern woodrat
213	UF		T. sanguisuga	L3	NA	November	Alachua	Alive	Destructive sampling	Outside	Y	Untypable	Y	Didelphis virginiana	Virginia opossum
214	UF		T. sanguisuga	L3	NA	November	Alachua	Alive	Destructive sampling	Outside	Y	TC1 and TCIV	Y	Homo sapiens	Human
215	UF		T. sanguisuga	L4	NA	November	Alachua	Alive	Destructive sampling	Outside	Y	Untypable	Y	Didelphis virginiana	Virginia opossum
216	UF		T. sanguisuga	L4	NA	November	Alachua	Alive	Destructive sampling	Outside	Y	Untypable	Y	Didelphis virginiana	Virginia opossum
217	UF		T. sanguisuga	L4	NA	November	Alachua	Alive	Destructive sampling	Outside	Y	Untypable	Y	Didelphis virginiana	Virginia opossum
218	UF		T. sanguisuga	L4	NA	November	Alachua	Alive	Destructive sampling	Outside	N	NA	Y	Didelphis virginiana	Virginia opossum
219	UF		T. sanguisuga	L4	NA	November	Alachua	Alive	Destructive sampling	Outside	N	NA	Y	Didelphis virginiana	Virginia opossum
220	UF		T. sanguisuga	L5	NA	November	Alachua	Alive	Destructive sampling	Outside	Y	Untypable	Y	Didelphis virginiana	Virginia opossum
221	UF		T. sanguisuga	L5	NA	November	Alachua	Alive	Destructive sampling	Outside	Y	TC1	Y	Didelphis virginiana	Virginia opossum
222	UF		T. sanguisuga	L5	NA	November	Alachua	Alive	Destructive sampling	Outside	Y	TC1	Y	Didelphis virginiana	Virginia opossum
223	UF		T. sanguisuga	L5	NA	November	Alachua	Alive	Destructive sampling	Outside	Y	TC1	Y	Didelphis virginiana	Virginia opossum
224	UF		T. sanguisuga	L5	NA	November	Alachua	Alive	Destructive sampling	Outside	Y	TC1	Y	Didelphis virginiana	Virginia opossum
225	UF		T. sanguisuga	L2	NA	January	Levy	Dead	Community science	Inside	Y	TC1	N	NA	NA
226	UF		T. sanguisuga	Adult	Female	November	Okeechobee	Alive	Destructive sampling	Inside Storage Container	Not tested	NA	N	NA	NA
227	UF		T. sanguisuga	Adult	NA	NA	Franklin	Alive	Community science	Inside	Not tested	NA	N	NA	NA
228	UF		T. sanguisuga	Adult	NA	NA	Columbia	Alive	Community science	Inside	Not tested	NA	N	NA	NA
229	TAMU	PS0446	T. sanguisuga	Adult	Female	August	Suwannee	NA	Community science	Inside	Y	TcIV	Y	Hyla squirella	Squirrel Tree Frog
230	TAMU	PS0705	T. sanguisuga	Adult	Male	August	Lake	NA	Community science	Inside	Y	TcI	N	NA	NA
231	TAMU	PS0706	T. sanguisuga	Adult	Female	October	Lake	NA	Community science	Inside	Y	TcIV	N	NA	NA
232	TAMU	PS1668	T. sanguisuga	Adult	Male	May	Indian River	NA	Community science	Inside	N	NA	N	NA	NA
233	TAMU	PS1932	T. sanguisuga	Adult	Female	August	Polk	NA	Community science	Inside	N	NA	Y	Canis latrans	Coyote
234	TAMU	PS1933	T. sanguisuga	Adult	Female	August	Polk	NA	Community science	Inside	N	NA	Y	Canis latrans	Coyote
235	TAMU	PS1934	T. sanguisuga	Adult	Female	August	Polk	NA	Community science	Inside	N	NA	Y	Homo sapiens	Human
236	TAMU	PS2123	T. sanguisuga	Adult	Male	April/May	Citrus	NA	Community science	Inside	N	NA	Y	Homo sapiens	Human
237	TAMU	PS2124	T. sanguisuga	Adult	Male	April/May	Citrus	NA	Community science	Inside	N	NA	Y	Sylvilagus floridanus	Eastern cottontail rabbit
238	TAMU	PS2125	T. sanguisuga	Adult	Female	April/May	Citrus	NA	Community science	Inside	N	NA	N	NA	NA
239	TAMU	PS2126	T. sanguisuga	Adult	Male	April/May	Citrus	NA	Community science	Inside	N	NA	N	NA	NA
240	TAMU	PS2127	T. sanguisuga	Adult	Male	April/May	Citrus	NA	Community science	Inside	Y	TcIV	Y	Homo sapiens	Human
241	TAMU	PS2128	T. sanguisuga	Adult	Female	April/May	Citrus	NA	Community science	Inside	N	NA	N	NA	NA
242	TAMU	PS2129	T. sanguisuga	Adult	Male	April/May	Citrus	NA	Community science	Inside	N	NA	Y	Homo sapiens	Human
243	TAMU	PS2130	T. sanguisuga	Adult	Female	April/May	Citrus	NA	Community science	Inside	N	NA	Y	Canis lupus familiaris	Domestic Dog
244	TAMU	PS2131	T. sanguisuga	Adult	Female	April/May	Citrus	NA	Community science	Inside	N	NA	Y	Homo sapiens	Human
245	TAMU	PS2132	T. sanguisuga	Adult	Female	April/May	Citrus	NA	Community science	Inside	N	NA	N	NA	NA
246	TAMU	PS2133	T. sanguisuga	Adult	Male	April/May	Citrus	NA	Community science	Inside	N	NA	Y	Canis lupus familiaris	Domestic Dog
247	TAMU	PS2134	T. sanguisuga	Adult	Female	April/May	Citrus	NA	Community science	Inside	N	NA	Y	Sylvilagus floridanus	Eastern cottontail rabbit
248	TAMU	PS2135	T. sanguisuga	Adult	Female	April/May	Citrus	NA	Community science	Inside	N	NA	Y	Procyon lotor	Northern raccoon
249	TAMU	PS2136	T. sanguisuga	Adult	Male	April/May	Citrus	NA	Community science	Inside	Border	NA	N	NA	NA
250	TAMU	PS2137	T. sanguisuga	Adult	Male	April/May	Citrus	NA	Community science	Inside	Border	NA	Y	Eleutherodactylus planirostris	Greenhouse frog
251	TAMU	PS2138	T. sanguisuga	Adult	Male	April/May	Citrus	NA	Community science	Inside	N	NA	Y	Odocoileus virginianus	White-tailed deer
252	TAMU	PS2139	T. sanguisuga	Adult	Male	April/May	Citrus	NA	Community science	Inside	Border	NA	N	NA	NA
253	TAMU	PS2140	T. sanguisuga	Adult	Male	April/May	Citrus	NA	Community science	Inside	N	NA	Y	Homo sapiens	Human
254	TAMU	PS2141	T. sanguisuga	Adult	Female	April/May	Citrus	NA	Community science	Inside	N	NA	N	NA	NA
255	TAMU	PS2142	T. sanguisuga	Adult	Male	April/May	Citrus	NA	Community science	Inside	N	NA	N	NA	NA
256	TAMU	PS2144	T. sanguisuga	Adult	Male	April/May	Citrus	NA	Community science	Inside	N	NA	Y	Hyla cinerea	Green treefrog
257	TAMU	PS2145	T. sanguisuga	Adult	Male	April/May	Citrus	NA	Community science	Inside	N	NA	N	NA	NA
258	TAMU	PS2146	T. sanguisuga	Adult	Male	June	Citrus	NA	Community science	Inside	N	NA	N	NA	NA
259	TAMU	PS2147	T. sanguisuga	Adult	Female	June	Citrus	NA	Community science	Inside	N	NA	N	NA	NA
260	TAMU	PS2149	T. sanguisuga	Adult	Male	NA	Citrus	NA	Community science	Inside	Border	NA	Y	Procyon lotor	Northern raccoon
261	TAMU	PS2151	T. sanguisuga	Adult	Female	June	Citrus	NA	Community science	Inside	N	NA	N	NA	NA
262	TAMU	PS2152	T. sanguisuga	Adult	Female	NA	Citrus	NA	Community science	Inside	N	NA	N	NA	NA
263	TAMU	PS2153	T. sanguisuga	Adult	Female	June	Citrus	NA	Community science	Inside	N	NA	Y	Homo sapiens	Human
264	TAMU	PS2154	T. sanguisuga	Adult	Male	June	Citrus	NA	Community science	Inside	N	NA	Y	Homo sapiens	Human
265	TAMU	PS2155	T. sanguisuga	Adult	Female	June	Citrus	NA	Community science	Inside	N	NA	Y	Homo sapiens	Human
266	TAMU	PS2157	T. sanguisuga	Adult	Male	June	Citrus	NA	Community science	Inside	N	NA	N	NA	NA
267	TAMU	PS2158	T. sanguisuga	Adult	Male	June	Citrus	NA	Community science	Inside	N	NA	Y	Hyla cinerea	Green treefrog
268	TAMU	PS2159	T. sanguisuga	Adult	Female	June	Citrus	NA	Community science	Inside	N	NA	N	NA	NA
269	TAMU	PS2160	T. sanguisuga	Adult	Male	June	Citrus	NA	Community science	Inside	N	NA	Y	Hyla cinerea	Green treefrog
270	TAMU	PS2161	T. sanguisuga	Adult	Male	June	Citrus	NA	Community science	Inside	N	NA	Y	Hyla cinerea	Green treefrog
271	TAMU	PS2162	T. sanguisuga	Adult	Male	June	Citrus	NA	Community science	Inside	N	NA	Y	Homo sapiens	Human
272	TAMU	PS2163	T. sanguisuga	Adult	Male	June	Citrus	NA	Community science	Inside	N	NA	Y	Hyla cinerea	Green treefrog
273	TAMU	PS2164	T. sanguisuga	Adult	Female	June	Citrus	NA	Community science	Inside	N	NA	N	NA	NA
274	TAMU	PS2165	T. sanguisuga	Adult	Male	June	Citrus	NA	Community science	Inside	N	NA	Y	Eleutherodactylus planirostris	Greenhouse frog
275	TAMU	PS2166	T. sanguisuga	Adult	Female	June	Citrus	NA	Community science	Inside	N	NA	Y	Procyon lotor	Northern raccoon
276	TAMU	PS2167	T. sanguisuga	Adult	Male	June	Citrus	NA	Community science	Inside	N	NA	N	NA	NA
277	TAMU	PS2168	T. sanguisuga	Adult	Female	June	Citrus	NA	Community science	Inside	N	NA	Y	Homo sapiens	Human
278	TAMU	PS2169	T. sanguisuga	Adult	Female	June	Citrus	NA	Community science	Inside	N	NA	Y	Procyon lotor	Northern raccoon
279	TAMU	PS2170	T. sanguisuga	Adult	Female	June	Citrus	NA	Community science	Inside	N	NA	N	NA	NA
280	TAMU	PS2171	T. sanguisuga	Adult	Male	June	Citrus	NA	Community science	Inside	N	NA	Y	Procyon lotor	Northern raccoon
281	TAMU	PS2172	T. sanguisuga	Adult	Female	June	Citrus	NA	Community science	Inside	N	NA	Y	Sus scrofa	Wild pig
282	TAMU	PS2173	T. sanguisuga	Adult	Female	June	Citrus	NA	Community science	Inside	N	NA	Y	Homo sapiens	Human
283	TAMU	PS3107	T. sanguisuga	Adult	Female	June	Lake	NA	Community science	Inside	Not tested	NA	N	NA	NA
284	TAMU	PS3597	T. sanguisuga	Adult	Female	May	Volusia	NA	Community science	Inside	Not tested	NA	N	NA	NA
285	TAMU	PS3598	T. sanguisuga	Adult	Male	May	Volusia	NA	Community science	Inside	Not tested	NA	N	NA	NA
286	TAMU	PS3606	T. sanguisuga	NA	NA	June	Hillsborough	NA	Community science	Inside	Not tested	NA	N	NA	NA
287	TAMU	PS3821	T. sanguisuga	Adult	Male	NA	Orange	NA	Community science	Inside Car	Not tested	NA	N	NA	NA
288	TAMU	PS3840	T. sanguisuga	Adult	Male	June	Suwannee	NA	Community science	Inside	Y	Untypable	Y	Felis catus	House cat
289	TAMU	PS3841	T. sanguisuga	Adult	Male	May	Suwannee	NA	Community science	Inside	Y	Untypable	N	NA	NA
290	TAMU	PS4100	T. sanguisuga	Adult	Female	May	St. Johns	NA	Community science	Inside	Y	TcIV	N	NA	NA
291	TAMU	PS4760	T. sanguisuga	Adult	Female	May	Alachua	NA	Community science	Inside	N	NA	Y	Hyla squirella	Squirrel Tree Frog
292	TAMU	PS4959	T. sanguisuga	Adult	Female	May	Orange	NA	Community science	Inside	Not tested	NA	N	NA	NA
293	TAMU	PS5338	T. sanguisuga	Adult	Female	May	Highlands	NA	Community science	Inside	N	NA	Y	Homo sapiens	Human
294	TAMU	PS5402	T. sanguisuga	Adult	Male	May	Polk	NA	Community science	Inside	N	NA	Y	Canis lupus familiaris	Domestic Dog
295	TAMU	PS5403	T. sanguisuga	Adult	Female	May	Polk	NA	Community science	Inside	N	NA	Y	Hyla femoralis	Pine woods treefrog
296	TAMU	PS5408	T. sanguisuga	Adult	Male	May	Polk	NA	Community science	Inside	N	NA	Y	Homo sapiens	Human
297	TAMU	PS5409	T. sanguisuga	Adult	Female	April	Polk	NA	Community science	Inside	N	NA	N	NA	NA
298	TAMU	PS5412	T. sanguisuga	Adult	Female	April	Polk	NA	Community science	Inside	N	NA	N	NA	NA
299	TAMU	PS5414	T. sanguisuga	Adult	Male	April	Polk	NA	Community science	Inside	Not tested	NA	N	NA	NA
300	TAMU	PS5417	T. sanguisuga	Adult	Female	April	Polk	NA	Community science	Inside	N	NA	Y	Hyla femoralis	Pine woods treefrog
301	TAMU	PS5418	T. sanguisuga	Adult	Male	March	Polk	NA	Community science	Inside	Not tested	NA	N	NA	NA
302	TAMU	PS5420	T. sanguisuga	Adult	Male	June	Polk	NA	Community science	Inside	N	NA	Y	Homo sapiens	Human
303	TAMU	PS5421	T. sanguisuga	Adult	Female	June	Polk	NA	Community science	Inside	N	NA	Y	Homo sapiens	Human
304	TAMU	PS5423	T. sanguisuga	Adult	Female	June	Polk	NA	Community science	Inside	N	NA	Y	Osteopilus septentrionalis	Cuban treefrog
305	TAMU	PS5491	T. sanguisuga	Adult	Male	June	Polk	NA	Community science	Inside	Not tested	NA	N	NA	NA
306	TAMU	PS5730	T. sanguisuga	nymph	NA	July	Nassau	NA	Community science	Inside	Y	Untypable	N	NA	NA
307	TAMU	PS5731	T. sanguisuga	nymph	NA	July	Nassau	NA	Community science	Inside	N	NA	N	NA	NA
308	TAMU	PS5760	T. sanguisuga	NA	NA	July	Nassau	NA	Community science	Inside	N	NA	N	NA	NA
309	TAMU	PS5761	T. sanguisuga	NA	NA	July	Nassau	NA	Community science	Inside	N	NA	N	NA	NA
310	TAMU	PS5762	T. sanguisuga	NA	NA	July	Nassau	NA	Community science	Inside	N	NA	N	NA	NA
*not all bugs tested for T.cruzi as they were sent to other organizations. Border bugs were considered negative for our analysis.
**yellow BMA = <95%
UF: University of Florida
TAMU: Texas A&M
